# Supplementary material for: Minimizing H.R.1-related Medicaid coverage disruptions for high-risk patients
Source: Health Aff Sch. 2026 Jul 1;4(7):qxag162. doi: 10.1093/haschl/qxag162 (PMC13367571; doi:10.1093/haschl/qxag162)
Supplement: qxag162_Supplementary_Data [file qxag162_supplementary_data.zip]

Archive with 3 entries (3 files):
- Table_S1.docx
- Figure_S1.docx
- COI_Disclosure_Everhart_etal - Supplement.pdf
